# Supplementary material for: A Dual Perspective of Psycho-Social Barriers and Challenges Experienced by Drug-Resistant TB Patients and Their Caregivers through the Course of Diagnosis and Treatment: Findings from a Qualitative Study in Bengaluru and Hyderabad Districts of South India
Source: Antibiotics (Basel). 2022 Nov 10;11(11):1586. doi: 10.3390/antibiotics11111586 (PMC9686660; doi:10.3390/antibiotics11111586)
Supplement: Supplementary file 1 [file antibiotics-11-01586-s001.zip]

Archive with 2 entries (2 files):
- Supplementary File_S1.pdf
- Supplementary File_S2.pdf
